# Supplementary material for: Comprehensive understanding of the adverse effects associated with temozolomide: a disproportionate analysis based on the FAERS database
Source: Front Pharmacol. 2024 Aug 23;15:1437436. doi: 10.3389/fphar.2024.1437436 (PMC11377320; doi:10.3389/fphar.2024.1437436)
Supplement: Supplementary file 1 [file Table3.xlsx]

## Sheet: Sex Difference
Preferred Term (PT)	N(%)
	Female	Male
thrombocytopenia	507(24.67)	382(26.88)
pancytopenia	317(15.43)	167(11.75)
neutropenia	229(11.14)	152(10.7)
bone marrow failure	165(8.03)	116(8.16)
febrile neutropenia	164(7.98)	110(7.74)
anaemia	125(6.08)	106(7.46)
leukopenia	122(5.94)	80(5.63)
lymphopenia	100(4.87)	60(4.22)
aplastic anaemia	75(3.65)	27(1.9)
haematotoxicity	45(2.19)	27(1.9)
agranulocytosis	32(1.56)	27(1.9)
febrile bone marrow aplasia	31(1.51)	26(1.83)
myelosuppression	25(1.22)	22(1.55)
disseminated intravascular coagulation	17(0.83)	19(1.34)
blood disorder	12(0.58)	10(0.7)
cytopenia	10(0.49)	8(0.56)
lymphadenopathy	10(0.49)	8(0.56)
haemolytic anaemia	9(0.44)	6(0.42)
eosinophilia	7(0.34)	6(0.42)
leukocytosis	6(0.29)	5(0.35)
haemorrhagic diathesis	4(0.19)	5(0.35)
methaemoglobinaemia	4(0.19)	4(0.28)
bone marrow disorder	3(0.15)	4(0.28)
granulocytopenia	3(0.15)	3(0.21)
splenic infarction	3(0.15)	3(0.21)
coagulopathy	2(0.1)	3(0.21)
splenomegaly	2(0.1)	2(0.14)
hypercoagulation	2(0.1)	2(0.14)
myeloid maturation arrest	2(0.1)	2(0.14)
spleen disorder	2(0.1)	2(0.14)
thrombocytopenic purpura	2(0.1)	2(0.14)
white blood cell disorder	1(0.05)	2(0.14)
thrombotic thrombocytopenic purpura	1(0.05)	2(0.14)
haemolysis	1(0.05)	2(0.14)
haemolytic uraemic syndrome	1(0.05)	2(0.14)
increased tendency to bruise	1(0.05)	2(0.14)
lymphadenopathy mediastinal	1(0.05)	2(0.14)
lymphocytosis	1(0.05)	1(0.07)
acquired haemophilia	1(0.05)	1(0.07)
erythroid maturation arrest	1(0.05)	1(0.07)
hypergammaglobulinaemia	1(0.05)	1(0.07)
monocytopenia	1(0.05)	1(0.07)
monocytosis	1(0.05)	1(0.07)
necrotic lymphadenopathy	1(0.05)	1(0.07)
normochromic normocytic anaemia	1(0.05)	1(0.07)
plasmacytosis	1(0.05)	1(0.07)
splenic lesion	1(0.05)	1(0.07)
thrombocytosis	1(0.05)	1(0.07)
thrombotic microangiopathy	1(0.05)	1(0.07)
platelet disorder		1(0.07)
	2055(0.59)	1421(0.41)
